# Supplementary material for: Multi-Response Modeling for Bio-Compound Ultrasound-Assisted Extraction (UAE) from Matico (Piper aduncum L.) and Chacruna (Psychotria viridis Ruiz & Pav.) Leaves Originating in the Peruvian Amazon
Source: Molecules. 2025 Nov 13;30(22):4395. doi: 10.3390/molecules30224395 (PMC12655001; doi:10.3390/molecules30224395)
Supplement: Supplementary file 1 [file molecules-30-04395-s001.zip]

Archive with 1 entries (1 files):
- molecules-3941788-supplementary.pdf
